# Supplementary material for: Use of data mining techniques to classify soil CO2 emission induced by crop management in sugarcane field
Source: PLoS One. 2018 Mar 7;13(3):e0193537. doi: 10.1371/journal.pone.0193537 (PMC5841768; doi:10.1371/journal.pone.0193537)
Supplement: S1 Table — Day = Days after soil tillage and replanting of sugarcane; Factor 1 = Cover crop; Factor 2 = Soil tillage; Block = Experimental design in randomized blocks; CO2 = Soil CO2 emissions. (XLSX) [file pone.0193537.s001.xlsx]

## Sheet: Plan1
Day	Factor 1	Factor 2	Block	CO2 (µmol cm-2 s-1)
1	With cover crop	Conventional tillage	1	2.76912
1	With cover crop	Conventional tillage	2	2.24973
1	With cover crop	Conventional tillage	3	2.12648
1	With cover crop	Conventional tillage	4	2.06363
1	With cover crop	Minimum tillage	1	3.00235
1	With cover crop	Minimum tillage	2	2.15535
1	With cover crop	Minimum tillage	3	1.55142
1	With cover crop	Minimum tillage	4	1.55233
1	Without cover crop	Conventional tillage	1	1.81575
1	Without cover crop	Conventional tillage	2	2.68881
1	Without cover crop	Conventional tillage	3	3.47007
1	Without cover crop	Conventional tillage	4	1.90755
1	Without cover crop	Minimum tillage	1	1.82277
1	Without cover crop	Minimum tillage	2	1.41292
1	Without cover crop	Minimum tillage	3	1.54455
1	Without cover crop	Minimum tillage	4	1.2813
2	With cover crop	Conventional tillage	1	2.71517
2	With cover crop	Conventional tillage	2	1.5049
2	With cover crop	Conventional tillage	3	2.49477
2	With cover crop	Conventional tillage	4	1.53668
2	With cover crop	Minimum tillage	1	1.88255
2	With cover crop	Minimum tillage	2	2.10585
2	With cover crop	Minimum tillage	3	1.64327
2	With cover crop	Minimum tillage	4	1.75785
2	Without cover crop	Conventional tillage	1	1.9253
2	Without cover crop	Conventional tillage	2	2.06957
2	Without cover crop	Conventional tillage	3	2.52432
2	Without cover crop	Conventional tillage	4	1.54167
2	Without cover crop	Minimum tillage	1	1.58197
2	Without cover crop	Minimum tillage	2	2.3516
2	Without cover crop	Minimum tillage	3	2.44983
2	Without cover crop	Minimum tillage	4	2.05318
3	With cover crop	Conventional tillage	1	2.82753
3	With cover crop	Conventional tillage	2	1.33848
3	With cover crop	Conventional tillage	3	2.48577
3	With cover crop	Conventional tillage	4	1.38123
3	With cover crop	Minimum tillage	1	1.52545
3	With cover crop	Minimum tillage	2	1.7461
3	With cover crop	Minimum tillage	3	2.1711
3	With cover crop	Minimum tillage	4	1.64638
3	Without cover crop	Conventional tillage	1	1.90695
3	Without cover crop	Conventional tillage	2	1.56137
3	Without cover crop	Conventional tillage	3	3.55987
3	Without cover crop	Conventional tillage	4	1.698
3	Without cover crop	Minimum tillage	1	1.49928
3	Without cover crop	Minimum tillage	2	2.13088
3	Without cover crop	Minimum tillage	3	1.81352
3	Without cover crop	Minimum tillage	4	1.05302
4	With cover crop	Conventional tillage	1	2.97897
4	With cover crop	Conventional tillage	2	1.79392
4	With cover crop	Conventional tillage	3	3
4	With cover crop	Conventional tillage	4	0.9891
4	With cover crop	Minimum tillage	1	2.20133
4	With cover crop	Minimum tillage	2	2.33608
4	With cover crop	Minimum tillage	3	1.72282
4	With cover crop	Minimum tillage	4	1.38196
4	Without cover crop	Conventional tillage	1	2.10765
4	Without cover crop	Conventional tillage	2	1.67303
4	Without cover crop	Conventional tillage	3	1.60935
4	Without cover crop	Conventional tillage	4	1.44687
4	Without cover crop	Minimum tillage	1	1.20972
4	Without cover crop	Minimum tillage	2	1.8345
4	Without cover crop	Minimum tillage	3	2.45158
4	Without cover crop	Minimum tillage	4	1.82252
5	With cover crop	Conventional tillage	1	9.94015
5	With cover crop	Conventional tillage	2	6.16292
5	With cover crop	Conventional tillage	3	8.05705
5	With cover crop	Conventional tillage	4	7.38327
5	With cover crop	Minimum tillage	1	10.154
5	With cover crop	Minimum tillage	2	11.9317
5	With cover crop	Minimum tillage	3	8.70915
5	With cover crop	Minimum tillage	4	5.39392
5	Without cover crop	Conventional tillage	1	12.2537
5	Without cover crop	Conventional tillage	2	5.30832
5	Without cover crop	Conventional tillage	3	10.2906
5	Without cover crop	Conventional tillage	4	9.28798
5	Without cover crop	Minimum tillage	1	34.8764
5	Without cover crop	Minimum tillage	2	7.13063
5	Without cover crop	Minimum tillage	3	16.3219
5	Without cover crop	Minimum tillage	4	22.7808
6	With cover crop	Conventional tillage	1	15.8865
6	With cover crop	Conventional tillage	2	19.4419
6	With cover crop	Conventional tillage	3	19.9439
6	With cover crop	Conventional tillage	4	23.4686
6	With cover crop	Minimum tillage	1	14.5121
6	With cover crop	Minimum tillage	2	21.8268
6	With cover crop	Minimum tillage	3	20.5488
6	With cover crop	Minimum tillage	4	18.1284
6	Without cover crop	Conventional tillage	1	20.5915
6	Without cover crop	Conventional tillage	2	39.3813
6	Without cover crop	Conventional tillage	3	47.3445
6	Without cover crop	Conventional tillage	4	62.2383
6	Without cover crop	Minimum tillage	1	31.4958
6	Without cover crop	Minimum tillage	2	39.955
6	Without cover crop	Minimum tillage	3	44.2171
6	Without cover crop	Minimum tillage	4	58.4452
7	With cover crop	Conventional tillage	1	25.6043
7	With cover crop	Conventional tillage	2	29.5328
7	With cover crop	Conventional tillage	3	56.8776
7	With cover crop	Conventional tillage	4	29.4344
7	With cover crop	Minimum tillage	1	18.3715
7	With cover crop	Minimum tillage	2	31.9463
7	With cover crop	Minimum tillage	3	28.987
7	With cover crop	Minimum tillage	4	27.5867
7	Without cover crop	Conventional tillage	1	32.4807
7	Without cover crop	Conventional tillage	2	18.6304
7	Without cover crop	Conventional tillage	3	22.1272
7	Without cover crop	Conventional tillage	4	23.3301
7	Without cover crop	Minimum tillage	1	46.7546
7	Without cover crop	Minimum tillage	2	22.5245
7	Without cover crop	Minimum tillage	3	25.9203
7	Without cover crop	Minimum tillage	4	35.5012
9	With cover crop	Conventional tillage	1	7.38958
9	With cover crop	Conventional tillage	2	12.7016
9	With cover crop	Conventional tillage	3	22.6692
9	With cover crop	Conventional tillage	4	11.8852
9	With cover crop	Minimum tillage	1	12.8472
9	With cover crop	Minimum tillage	2	12.8924
9	With cover crop	Minimum tillage	3	15.1622
9	With cover crop	Minimum tillage	4	11.5983
9	Without cover crop	Conventional tillage	1	8.13685
9	Without cover crop	Conventional tillage	2	6.44183
9	Without cover crop	Conventional tillage	3	9.5276
9	Without cover crop	Conventional tillage	4	15.958
9	Without cover crop	Minimum tillage	1	12.9321
9	Without cover crop	Minimum tillage	2	7.52737
9	Without cover crop	Minimum tillage	3	11.5559
9	Without cover crop	Minimum tillage	4	26.3088
10	With cover crop	Conventional tillage	1	5.85672
10	With cover crop	Conventional tillage	2	6.33835
10	With cover crop	Conventional tillage	3	8.9196
10	With cover crop	Conventional tillage	4	6.53173
10	With cover crop	Minimum tillage	1	4.23965
10	With cover crop	Minimum tillage	2	6.83645
10	With cover crop	Minimum tillage	3	9.03282
10	With cover crop	Minimum tillage	4	5.26667
10	Without cover crop	Conventional tillage	1	5.92425
10	Without cover crop	Conventional tillage	2	4.7389
10	Without cover crop	Conventional tillage	3	8.97925
10	Without cover crop	Conventional tillage	4	14.393
10	Without cover crop	Minimum tillage	1	11.5044
10	Without cover crop	Minimum tillage	2	5.8486
10	Without cover crop	Minimum tillage	3	6.78382
10	Without cover crop	Minimum tillage	4	15.3603
11	With cover crop	Conventional tillage	1	4.70645
11	With cover crop	Conventional tillage	2	4.60658
11	With cover crop	Conventional tillage	3	6.06137
11	With cover crop	Conventional tillage	4	5.36553
11	With cover crop	Minimum tillage	1	6.00898
11	With cover crop	Minimum tillage	2	6.47563
11	With cover crop	Minimum tillage	3	7.5815
11	With cover crop	Minimum tillage	4	5.43698
11	Without cover crop	Conventional tillage	1	4.53302
11	Without cover crop	Conventional tillage	2	3.50005
11	Without cover crop	Conventional tillage	3	10.836
11	Without cover crop	Conventional tillage	4	12.8747
11	Without cover crop	Minimum tillage	1	7.12312
11	Without cover crop	Minimum tillage	2	3.70842
11	Without cover crop	Minimum tillage	3	6.86292
11	Without cover crop	Minimum tillage	4	8.70505
13	With cover crop	Conventional tillage	1	5.04487
13	With cover crop	Conventional tillage	2	3.76827
13	With cover crop	Conventional tillage	3	7.33072
13	With cover crop	Conventional tillage	4	3.6849
13	With cover crop	Minimum tillage	1	3.03242
13	With cover crop	Minimum tillage	2	5.00837
13	With cover crop	Minimum tillage	3	4.05523
13	With cover crop	Minimum tillage	4	3.12822
13	Without cover crop	Conventional tillage	1	2.854
13	Without cover crop	Conventional tillage	2	2.52978
13	Without cover crop	Conventional tillage	3	3.50778
13	Without cover crop	Conventional tillage	4	8.25965
13	Without cover crop	Minimum tillage	1	4.9668
13	Without cover crop	Minimum tillage	2	3.05548
13	Without cover crop	Minimum tillage	3	4.14143
13	Without cover crop	Minimum tillage	4	9.39508
15	With cover crop	Conventional tillage	1	16.8306
15	With cover crop	Conventional tillage	2	21.1417
15	With cover crop	Conventional tillage	3	17.7059
15	With cover crop	Conventional tillage	4	24.5774
15	With cover crop	Minimum tillage	1	13.3415
15	With cover crop	Minimum tillage	2	14.5776
15	With cover crop	Minimum tillage	3	13.7517
15	With cover crop	Minimum tillage	4	15.4035
15	Without cover crop	Conventional tillage	1	5.9732
15	Without cover crop	Conventional tillage	2	20.9285
15	Without cover crop	Conventional tillage	3	13.9044
15	Without cover crop	Conventional tillage	4	13.602
15	Without cover crop	Minimum tillage	1	4.06337
15	Without cover crop	Minimum tillage	2	4.06337
15	Without cover crop	Minimum tillage	3	13.0178
15	Without cover crop	Minimum tillage	4	7.04818
17	With cover crop	Conventional tillage	1	14.8952
17	With cover crop	Conventional tillage	2	13.1964
17	With cover crop	Conventional tillage	3	9.31727
17	With cover crop	Conventional tillage	4	12.4696
17	With cover crop	Minimum tillage	1	23.3364
17	With cover crop	Minimum tillage	2	8.23912
17	With cover crop	Minimum tillage	3	11.5575
17	With cover crop	Minimum tillage	4	14.3777
17	Without cover crop	Conventional tillage	1	4.47372
17	Without cover crop	Conventional tillage	2	14.8952
17	Without cover crop	Conventional tillage	3	7.71912
17	Without cover crop	Conventional tillage	4	13.7706
17	Without cover crop	Minimum tillage	1	5.45393
17	Without cover crop	Minimum tillage	2	23.3364
17	Without cover crop	Minimum tillage	3	11.9436
17	Without cover crop	Minimum tillage	4	19.1084
19	With cover crop	Conventional tillage	1	4.49427
19	With cover crop	Conventional tillage	2	7.79197
19	With cover crop	Conventional tillage	3	4.86328
19	With cover crop	Conventional tillage	4	5.71651
19	With cover crop	Minimum tillage	1	3.87383
19	With cover crop	Minimum tillage	2	4.268
19	With cover crop	Minimum tillage	3	3.76405
19	With cover crop	Minimum tillage	4	3.96863
19	Without cover crop	Conventional tillage	1	3.01788
19	Without cover crop	Conventional tillage	2	4.8797
19	Without cover crop	Conventional tillage	3	4.16853
19	Without cover crop	Conventional tillage	4	4.02204
19	Without cover crop	Minimum tillage	1	3.62957
19	Without cover crop	Minimum tillage	2	4.471
19	Without cover crop	Minimum tillage	3	4.7085
19	Without cover crop	Minimum tillage	4	4.26969
23	With cover crop	Conventional tillage	1	62.4268
23	With cover crop	Conventional tillage	2	57.5324
23	With cover crop	Conventional tillage	3	20.6594
23	With cover crop	Conventional tillage	4	46.9564
23	With cover crop	Minimum tillage	1	32.0367
23	With cover crop	Minimum tillage	2	70.5709
23	With cover crop	Minimum tillage	3	23.9426
23	With cover crop	Minimum tillage	4	33.5597
23	Without cover crop	Conventional tillage	1	30.7037
23	Without cover crop	Conventional tillage	2	58.924
23	Without cover crop	Conventional tillage	3	49.1841
23	Without cover crop	Conventional tillage	4	57.9246
23	Without cover crop	Minimum tillage	1	55.4148
23	Without cover crop	Minimum tillage	2	51.2376
23	Without cover crop	Minimum tillage	3	41.8499
23	Without cover crop	Minimum tillage	4	74.3147
25	With cover crop	Conventional tillage	1	15.0596
25	With cover crop	Conventional tillage	2	16.7584
25	With cover crop	Conventional tillage	3	12.9412
25	With cover crop	Conventional tillage	4	15.4793
25	With cover crop	Minimum tillage	1	12.9995
25	With cover crop	Minimum tillage	2	16.1754
25	With cover crop	Minimum tillage	3	10.9946
25	With cover crop	Minimum tillage	4	11.8286
25	Without cover crop	Conventional tillage	1	9.36665
25	Without cover crop	Conventional tillage	2	16.7584
25	Without cover crop	Conventional tillage	3	14.5983
25	Without cover crop	Conventional tillage	4	17.6698
25	Without cover crop	Minimum tillage	1	22.6463
25	Without cover crop	Minimum tillage	2	16.1754
25	Without cover crop	Minimum tillage	3	13.6511
25	Without cover crop	Minimum tillage	4	15.5679
29	With cover crop	Conventional tillage	1	10.6922
29	With cover crop	Conventional tillage	2	7.1334
29	With cover crop	Conventional tillage	3	7.2193
29	With cover crop	Conventional tillage	4	8.3483
29	With cover crop	Minimum tillage	1	6.4743
29	With cover crop	Minimum tillage	2	7.7212
29	With cover crop	Minimum tillage	3	5.09412
29	With cover crop	Minimum tillage	4	6.42987
29	Without cover crop	Conventional tillage	1	4.73438
29	Without cover crop	Conventional tillage	2	10.2401
29	Without cover crop	Conventional tillage	3	7.04587
29	Without cover crop	Conventional tillage	4	7.34012
29	Without cover crop	Minimum tillage	1	6.39302
29	Without cover crop	Minimum tillage	2	6.66712
29	Without cover crop	Minimum tillage	3	7.31968
29	Without cover crop	Minimum tillage	4	6.79327
34	With cover crop	Conventional tillage	1	9.08273
34	With cover crop	Conventional tillage	2	8.31408
34	With cover crop	Conventional tillage	3	4.21223
34	With cover crop	Conventional tillage	4	7.20302
34	With cover crop	Minimum tillage	1	9.05727
34	With cover crop	Minimum tillage	2	3.8155
34	With cover crop	Minimum tillage	3	4.35672
34	With cover crop	Minimum tillage	4	5.74316
34	Without cover crop	Conventional tillage	1	8.8534
34	Without cover crop	Conventional tillage	2	5.48575
34	Without cover crop	Conventional tillage	3	8.04775
34	Without cover crop	Conventional tillage	4	7.4623
34	Without cover crop	Minimum tillage	1	4.84635
34	Without cover crop	Minimum tillage	2	5.43982
34	Without cover crop	Minimum tillage	3	6.22337
34	Without cover crop	Minimum tillage	4	5.50318
37	With cover crop	Conventional tillage	1	6.85562
37	With cover crop	Conventional tillage	2	3.8753
37	With cover crop	Conventional tillage	3	3.78292
37	With cover crop	Conventional tillage	4	4.05053
37	With cover crop	Minimum tillage	1	5.16182
37	With cover crop	Minimum tillage	2	6.47305
37	With cover crop	Minimum tillage	3	3.56908
37	With cover crop	Minimum tillage	4	3.78955
37	Without cover crop	Conventional tillage	1	5.91938
37	Without cover crop	Conventional tillage	2	3.8753
37	Without cover crop	Conventional tillage	3	9.22152
37	Without cover crop	Conventional tillage	4	6.33873
37	Without cover crop	Minimum tillage	1	5.56307
37	Without cover crop	Minimum tillage	2	6.47305
37	Without cover crop	Minimum tillage	3	6.54817
37	Without cover crop	Minimum tillage	4	11.0245
41	With cover crop	Conventional tillage	1	2.27778
41	With cover crop	Conventional tillage	2	3.54195
41	With cover crop	Conventional tillage	3	3.88063
41	With cover crop	Conventional tillage	4	2.77017
41	With cover crop	Minimum tillage	1	1.14338
41	With cover crop	Minimum tillage	2	0.497133
41	With cover crop	Minimum tillage	3	2.69975
41	With cover crop	Minimum tillage	4	3.11972
41	Without cover crop	Conventional tillage	1	3.3462
41	Without cover crop	Conventional tillage	2	4.77273
41	Without cover crop	Conventional tillage	3	4.52885
41	Without cover crop	Conventional tillage	4	4.37665
41	Without cover crop	Minimum tillage	1	3.76613
41	Without cover crop	Minimum tillage	2	5.21467
41	Without cover crop	Minimum tillage	3	4.59798
41	Without cover crop	Minimum tillage	4	5.38815
45	With cover crop	Conventional tillage	1	4.5508
45	With cover crop	Conventional tillage	2	3.23492
45	With cover crop	Conventional tillage	3	3.35005
45	With cover crop	Conventional tillage	4	3.75373
45	With cover crop	Minimum tillage	1	3.40938
45	With cover crop	Minimum tillage	2	3.93972
45	With cover crop	Minimum tillage	3	2.92383
45	With cover crop	Minimum tillage	4	3.7681
45	Without cover crop	Conventional tillage	1	4.43503
45	Without cover crop	Conventional tillage	2	6.17398
45	Without cover crop	Conventional tillage	3	4.73003
45	Without cover crop	Conventional tillage	4	5.11302
45	Without cover crop	Minimum tillage	1	5.15833
45	Without cover crop	Minimum tillage	2	5.9416
45	Without cover crop	Minimum tillage	3	6.42515
45	Without cover crop	Minimum tillage	4	5.84169
67	With cover crop	Conventional tillage	1	3.13807
67	With cover crop	Conventional tillage	2	1.85332
67	With cover crop	Conventional tillage	3	1.78622
67	With cover crop	Conventional tillage	4	1.85332
67	With cover crop	Minimum tillage	1	2.82793
67	With cover crop	Minimum tillage	2	2.09463
67	With cover crop	Minimum tillage	3	2.48287
67	With cover crop	Minimum tillage	4	2.09463
67	Without cover crop	Conventional tillage	1	2.2431
67	Without cover crop	Conventional tillage	2	3.02871
67	Without cover crop	Conventional tillage	3	1.70642
67	Without cover crop	Conventional tillage	4	1.78622
67	Without cover crop	Minimum tillage	1	2.9889
67	Without cover crop	Minimum tillage	2	2.2956
67	Without cover crop	Minimum tillage	3	2.48287
67	Without cover crop	Minimum tillage	4	2.58912
76	With cover crop	Conventional tillage	1	3.09858
76	With cover crop	Conventional tillage	2	2.32957
76	With cover crop	Conventional tillage	3	4.10429
76	With cover crop	Conventional tillage	4	3.17748
76	With cover crop	Minimum tillage	1	2.5709
76	With cover crop	Minimum tillage	2	2.6147
76	With cover crop	Minimum tillage	3	2.4464
76	With cover crop	Minimum tillage	4	2.544
76	Without cover crop	Conventional tillage	1	3.62923
76	Without cover crop	Conventional tillage	2	1.6775
76	Without cover crop	Conventional tillage	3	1.45605
76	Without cover crop	Conventional tillage	4	2.25426
76	Without cover crop	Minimum tillage	1	2.27152
76	Without cover crop	Minimum tillage	2	2.55152
76	Without cover crop	Minimum tillage	3	2.52902
76	Without cover crop	Minimum tillage	4	2.45068
97	With cover crop	Conventional tillage	1	2.5222
97	With cover crop	Conventional tillage	2	2.09958
97	With cover crop	Conventional tillage	3	4.63348
97	With cover crop	Conventional tillage	4	1.2035
97	With cover crop	Minimum tillage	1	2.15627
97	With cover crop	Minimum tillage	2	2.6765
97	With cover crop	Minimum tillage	3	2.38365
97	With cover crop	Minimum tillage	4	1.74053
97	Without cover crop	Conventional tillage	1	3.11458
97	Without cover crop	Conventional tillage	2	2.31282
97	Without cover crop	Conventional tillage	3	2.29855
97	Without cover crop	Conventional tillage	4	2.57532
97	Without cover crop	Minimum tillage	1	4.49375
97	Without cover crop	Minimum tillage	2	2.12392
97	Without cover crop	Minimum tillage	3	2.98695
97	Without cover crop	Minimum tillage	4	3.20154
