# Supplementary material for: Use of data mining techniques to classify soil CO2 emission induced by crop management in sugarcane field
Source: PLoS One. 2018 Mar 7;13(3):e0193537. doi: 10.1371/journal.pone.0193537 (PMC5841768; doi:10.1371/journal.pone.0193537)
Supplement: S2 Table — Factor 1 = Cover crop; Factor 2 = Soil tillage; Block = Experimental design in randomized blocks; Sm = Soil moisture; St = Soil temperature; MDA = Mean diameter of the aggregate; Macro = Soil macroporosity.; Micro = Soil microporosity; TP = Total porosity; Bd = Bulk density; PR = Penetration resistance; Ts = Tensile strength of the aggregate. (XLSX) [file pone.0193537.s002.xlsx]

## Sheet: Plan1
Factor 1	Factor 2	Block	SM	ST	MDA	Macro	Micro	TP	Bd	PR	Ts
			(m3m-3)	(°C)	mm	%	%	%	kg dm -3	MPa	kPa
With cover crop	Conventional tillage	1	27.1224	17.8512	1.77746	11.59	55.91	67.5	1.13774	1.6988	107.89
With cover crop	Conventional tillage	2	28.1772	21.4097	1.71033	12.72	45.09	57.81	1.14462	2.11915	167.26
With cover crop	Conventional tillage	3	25.8543	20.0783	1.49275	7.47	54.34	61.81	1.01696	2.01601	162.97
With cover crop	Conventional tillage	4	27.3357	19.3743	1.66018	10.59	51.78	62.37	1.06391	2.80738	146.04
With cover crop	Minimum tillage	1	25.7144	21.0153	0.795817	10.41	53.75	64.16	0.970676	1.4184	168.05
With cover crop	Minimum tillage	2	24.2097	21.9064	0.963963	8.59	60.14	68.73	0.879194	2.188	107.58
With cover crop	Minimum tillage	3	22.9351	21.9394	1.32721	10.19	48.95	59.14	1.00017	2.53938	175.84
With cover crop	Minimum tillage	4	23.9795	20.7585	1.029	9.73	54.28	64.01	1.04734	2.49882	150.49
Without cover crop	Conventional tillage	1	32.7786	20.2192	1.32086	6.95	50.81	57.76	1.15006	1.91009	143.67
Without cover crop	Conventional tillage	2	31.3748	18.7364	1.23126	8.75	54.02	62.77	1.08623	2.548	192.13
Without cover crop	Conventional tillage	3	32.5196	19.1288	1.27	8.25	48.12	56.37	1.17077	1.88354	167.9
Without cover crop	Conventional tillage	4	34.4414	21.3905	1.11077	7.98	50.98	58.96	1.14777	2.7797	167.9
Without cover crop	Minimum tillage	1	33.12	19.1404	1.52827	5.53	58.19	63.72	1.04202	2.84235	167.7
Without cover crop	Minimum tillage	2	29.9831	19.5819	1.36	4.96	49.99	54.95	1.20654	3.07154	181.12
Without cover crop	Minimum tillage	3	30.6376	18.4156	1.20064	5.49	48.9	54.39	1.21509	3.7451	127.54
Without cover crop	Minimum tillage	4	38.9739	20.088	1.54932	5.32	52.36	57.68	1.16244	3.8156	158.79
