# Supplementary material for: Use of data mining techniques to classify soil CO2 emission induced by crop management in sugarcane field
Source: PLoS One. 2018 Mar 7;13(3):e0193537. doi: 10.1371/journal.pone.0193537 (PMC5841768; doi:10.1371/journal.pone.0193537)
Supplement: S3 Table — Factor 1 = Cover crop; Factor 2 = Soil tillage; Block = Experimental design in randomized blocks; H+Al = Acidity potential.; Al+3 = Exchangeable aluminum; Ca+2 = Exchangeable calcium; Mg+2 = Exchangeable magnesium; K+ = Exchangeable potassium; P = Exchangeable phosphorus; Organic C = Organic Carbon. (XLSX) [file pone.0193537.s003.xlsx]

## Sheet: Plan1
Factor 1	Factor 2	Block	H+AL	AL+3	Ca+2	Mg+2	K+	P	Organic C
			cmolc dm -3	cmolc dm -3	cmolc dm -3	cmolc dm -3	cmolc dm -3	mg dm -3	mg dm -3
With cover crop	Conventional tillage	1	5	0.3	2.7	1.1	1.3	46	24
With cover crop	Conventional tillage	2	5.5	0.3	2.5	1.1	2.3	63	25
With cover crop	Conventional tillage	3	7.2	0.35	2	0.9	1.8	54.5	21
With cover crop	Conventional tillage	4	5.9	0.316667	2.4	1.03333	1.8	54.5	23.3333
With cover crop	Minimum tillage	1	3.4	0.5	2.9	1.4	2	27	21
With cover crop	Minimum tillage	2	5.8	0.4	2.1	1	1.8	26.5	22
With cover crop	Minimum tillage	3	4.6	0.6	1.5	0.7	1.1	26	19
With cover crop	Minimum tillage	4	4.6	0.5	2.16667	1.03333	1.63333	26.5	20.6667
Without cover crop	Conventional tillage	1	4.7	0.2	2.7	1.3	1.7	19	19
Without cover crop	Conventional tillage	2	4	0.25	2.3	1.1	1.6	21	19
Without cover crop	Conventional tillage	3	5.5	0.3	2	1.1	1.6	20	20
Without cover crop	Conventional tillage	4	4.73333	0.25	2.33333	1.16667	1.63333	20	19.3333
Without cover crop	Minimum tillage	1	5	0.3	2.5	1.2	1.4	27	20
Without cover crop	Minimum tillage	2	4.2	0.2	2.3	1.1	1.6	23	20
Without cover crop	Minimum tillage	3	4.7	0.1	2.9	1.3	1.75	24	23
Without cover crop	Minimum tillage	4	4.63333	0.2	2.56667	1.2	1.58333	24.6667	21
