# Supplementary material for: Use of data mining techniques to classify soil CO2 emission induced by crop management in sugarcane field
Source: PLoS One. 2018 Mar 7;13(3):e0193537. doi: 10.1371/journal.pone.0193537 (PMC5841768; doi:10.1371/journal.pone.0193537)
Supplement: S4 Table — Factor 1 = Cover crop; Factor 2 = Soil tillage; Block = Experimental design in randomized blocks; MBC = Microbial biomass carbon. (XLSX) [file pone.0193537.s004.xlsx]

## Sheet: Plan1
Factor 1	Factor 2	Block	MBC
			Ug C g-1
With cover crop	Conventional tillage	1	412.3
With cover crop	Conventional tillage	2	658.68
With cover crop	Conventional tillage	3	531.01
With cover crop	Conventional tillage	4	533.997
With cover crop	Minimum tillage	1	660.74
With cover crop	Minimum tillage	2	722.04
With cover crop	Minimum tillage	3	464.96
With cover crop	Minimum tillage	4	615.913
Without cover crop	Conventional tillage	1	631.49
Without cover crop	Conventional tillage	2	628.06
Without cover crop	Conventional tillage	3	579.67
Without cover crop	Conventional tillage	4	613.073
Without cover crop	Minimum tillage	1	665.28
Without cover crop	Minimum tillage	2	721.49
Without cover crop	Minimum tillage	3	614.28
Without cover crop	Minimum tillage	4	667.017
